# Supplementary material for: Biodiversity conservation gaps in the Brazilian protected areas
Source: Sci Rep. 2017 Aug 22;7:9141. doi: 10.1038/s41598-017-08707-2 (PMC5567310; doi:10.1038/s41598-017-08707-2)
Supplement: Supplementary file 2 — Appendix S2 [file 41598_2017_8707_MOESM2_ESM.xlsx]

## Sheet: Appendix S1
Detailed information on the database, including data sources, georeferencing criteria, number of records per group, number of species per group and taxonomic catalogues used to access taxonomic identity within each data partition.

## Sheet: Detail of database
								Georeferencing						Source of databases
								Total of records			Records with valid name			Total of records					Records with valid name
Major group	Taxa	Total of records	Records with valid names	All localities	Localities with valid names	Numeber of species	Records/Species	Georeferenced at the source	Georeferenced by locality	Georeferenced by municipality	Georeferenced at the source	Georeferenced by locality	Georeferenced by municipality	CRIA	GBIF	Literature and other collections	NatureServe	Herpnet	CRIA	GBIF	Literature and other collections	NatureServe	Herpnet
Angiosperms	Asteraceae	197201	139916	75612	18334	2000	69.958	59259	2684	101572	41870	2296	90997	138069	59654	-	-	-	98078	41838	-	-	-
Angiosperms	Bromeliaceae	27416	23805	61810	4532	1038	22.9335	7985	1128	15819	7209	1051	14676	22061	5356	-	-	-	18957	4848	-	-	-
Angiosperms	Fabaceae	167287	124147	73827	16549	2623	47.3302	63247	10840	72475	43032	9918	64256	106681	60076	-	-	-	83901	40246	-	-	-
Angiosperms	Melastomataceae	148967	115494	77741	20463	1258	91.8076	64675	670	69554	55188	584	59402	133026	15945	-	-	-	102459	13035	-	-	-
Angiosperms	Myrtaceae	108773	77466	66881	9603	1003	77.2343	34664	1281	60801	22284	981	51787	97544	11225	-	-	-	71700	5766	-	-	-
Angiosperms	Orchidaceae	44464	35353	62654	5376	1736	20.3646	10937	419	28655	8975	361	24894	37122	925	6417	-	-	29111	711	5531	-	-
Angiosperms	Poaceae	23960	16379	61574	4296	1013	16.1688	12479	479	9360	7277	413	8657	929	23023	-	-	-	15	16364	-	-	-
Angiosperms	Rubiaceae	24569	19738	63513	6235	1099	17.96	10746	279	12456	9133	255	10301	64	24496	-	-	-	64	19674	-	-	-
Arthropods	Anthophila	67777	46387	7132	6308	1037	44.7319	48064	952	18761	33058	660	12667	32289	25211	10277	-	-	22800	13309	10276	-	-
Arthropods	Araneae	53128	29746	5286	4695	3644	8.16301	18064	13284	21779	10574	4678	14494	23088	441	29598	-	-	8501	258	20987	-	-
Arthropods	Polydesmida	505	505	177	177	299	1.68896	78	293	133	78	293	133	-	-	505	-	-	-	-	505	-	-
Arthropods	Diptera	28652	17174	2308	1691	1458	11.7791	8951	376	17899	5324	245	11605	22501	2405	2320	-	-	13096	1758	2320	-	-
Arthropods	Arctiinae	22209	22209	501	501	1723	12.8897	22209	-	-	22209	-	-	-	-	22209	-	-	-	-	22209	-	-
Arthropods	Odonata	24338	24338	1425	1425	764	31.856	24338	-	-	24338	-	-	-	-	24338	-	-	-	-	24338	-	-
Arthropods	Orthoptera	1823	1823	978	978	892	2.04372	1823	-	-	1823	-	-	-	-	1823	-	-	-	-	1823	-	-
Vertebrates	Amphibia	50253	40417	3754	3387	757	53.391	27800	609	21844	21843	503	18071	32217	6852	6095	-	5089	24995	5989	5015	-	4339
Vertebrates	Aves	130561	127241	10332	10290	1832	69.4547	64920	12643	49678	66918	12702	50941	30494	86281	2072	11714	-	28375	85080	2072	11714	-
Vertebrates	Mammalia	22746	20330	4417	4182	597	34.0536	13924	270	8551	12855	226	7249	12975	6911	2859	-	-	11568	5999	2763	-	-
Total Angiosperms	-	742637	552298	83686	54394	11818	46.7764	263992	17780	370692	169278	17179	216553	535496	200700	6417	-	-	404308	142507	5989	-	-
Total Arthropods	-	209888	142182	18981	16826	10611	13.8306	128823	15036	64174	99769	5952	41077	86294	29517	91070	-	-	48808	15533	82458	0	-
Total Vertebrates	-	203560	187988	18503	17859	3186	59.0044	106644	13522	80073	101616	13431	76261	75686	100044	11026	11714	-	64938	97068	9850	11714	-
Total	-	1144629	882468	701092	208101	50388	753.42	993622	92545	1024276	764651	71728	774021	1386536	659062	217026	23428	5089	1031674	509983	196136	23428	4339

## Sheet: Taxonomic catalogs
Group	Catalog	Web site
Araneae	The World Spider Catalog, Version 14.5	http://research.amnh.org/iz/spiders/catalog/
Aves	South American Classification Committee (2014)	http://www.museum.lsu.edu/~Remsen/SACCBaseline.htm
Angiosperms	Flora Brasiliensis	http://florabrasiliensis.cria.org.br/
Anthophila	Catálogo de abelhas Moure	http://moure.cria.org.br/
Diptera	Systema Dipterorum	http://www.diptera.org/
Orthoptera	Orthoptera Species File Online	http://orthoptera.speciesfile.org/
Mammalia	Mammal Species of the World	http://vertebrates.si.edu/mammals/msw/
